# Supplementary material for: Association Between Circulating Vitamin K Levels, Gut Microbiome, and Type 1 Diabetes: A Mendelian Randomization Study
Source: Nutrients. 2024 Nov 5;16(22):3795. doi: 10.3390/nu16223795 (PMC11597649; doi:10.3390/nu16223795)
Supplement: Supplementary file 1 [file nutrients-16-03795-s001.zip]

Archive with 2 entries (2 files):
- MR-STROBE_checklist_VitK_T1D.pdf
- Supplementary Tables for VitK-T1D MR 27_9_2024_SD.xlsx
