# Supplementary material for: Association Between Circulating Vitamin K Levels, Gut Microbiome, and Type 1 Diabetes: A Mendelian Randomization Study
Source: Nutrients. 2024 Nov 5;16(22):3795. doi: 10.3390/nu16223795 (PMC11597649; doi:10.3390/nu16223795)
Supplement: Supplementary file 1 [file nutrients-16-03795-s001.zip › Supplementary Tables for VitK-T1D MR 27_9_2024_SD.xlsx]

## Sheet: Sup Table1
Supplementary Table S1 : Description of the GWAS datasets
Trait	GWAS Population	N	First Author	GWAS link
Exposure
Vitamin K1	Non-Hispanic Whites	2138	Dashti, HS.	https://www.ebi.ac.uk/gwas/studies/GCST002653
Gut Microbiota	Non-Hispanic Whites	13266	Kurilshikov, A.	https://www.ebi.ac.uk/gwas/publications/33462485
Outcome
Type 1 Diabetes	Non-Hispanic Whites	18942	Chiou, J.	https://www.ebi.ac.uk/gwas/publications/34012112

## Sheet: Sup Table 2
Supplementary Table S2 : Harmonization results for VK1 SNPs from the first GWAS model
SNP	effect_allele	other_allele	beta_VK	beta_T1D	eaf_VK	eaf_T1D	remove	palindromic	ambiguous	se_T1D	pval_T1D	se_VK	pval_VK	R2	F-statistic
rs2108622	T	C	0.16	-0.003022	0.3	0.278	FALSE	FALSE	FALSE	0.015451	0.844934	0.0320519	5.98e-07	0.010752	23.2376
rs2192574	C	T	0.28	-0.035858	0.11	0.138	FALSE	FALSE	FALSE	0.02274	0.114826	0.057848	1.3e-06	0.0153507	33.3315
rs4645543	T	C	0.42	0.008741	0.04	0.059	FALSE	FALSE	FALSE	0.03363	0.794928	0.0794226	1.24e-07	0.0135475	29.3624
rs4852146	C	T	0.18	-0.001039	0.33	0.275	FALSE	FALSE	FALSE	0.017123	0.951615	0.0374061	1.49e-06	0.0143273	31.077
rs6862909	T	C	0.81	4.06373	0.01	0.000125	FALSE	FALSE	FALSE	2.61636	0.120376	0.184468	1.13e-05	0.0129908	28.1398
rs964184	G	C	0.23	-0.053856	0.15	0.136	FALSE	TRUE	FALSE	0.020608	0.00896584	0.0416517	3.35e-08	0.0134895	29.2349

## Sheet: Sup Table 3
Supplementary Table S3 : Harmonization results for VK1 SNPs from the second GWAS model
SNP	effect_allele	other_allele	beta_VK	beta_T1D	eaf_VK	eaf_T1D	remove	palindromic	ambiguous	se_T1D	pval_T1D	se_VK	pval_VK	R2	F-statistic
rs2108622	T	C	0.16	-0.003022	0.3	0.278	FALSE	FALSE	FALSE	0.015451	0.844934	0.03068	1.84e-07	0.010752	23.2376
rs2192574	C	T	0.28	-0.035858	0.11	0.138	FALSE	FALSE	FALSE	0.02274	0.114826	0.0573502	1.05e-06	0.0153507	33.3315
rs4645543	T	C	0.35	0.008741	0.04	0.059	FALSE	FALSE	FALSE	0.03363	0.794928	0.0761746	4.33e-06	0.009408	20.3053
rs4852146	C	T	0.19	-0.001039	0.33	0.275	FALSE	FALSE	FALSE	0.017123	0.951615	0.0354825	8.57e-08	0.0159634	34.6835
rs6862909	T	C	0.96	4.06373	0.01	0.000125	FALSE	FALSE	FALSE	2.61636	0.120376	0.178409	7.41e-08	0.0182477	39.7387
rs964184	G	C	0.14	-0.053856	0.15	0.136	FALSE	TRUE	FALSE	0.020608	0.00896584	0.0423826	0.000955737	0.004998	10.7394

## Sheet: Sup Table 4
Supplementary Table S4 : Harmonization results for VK1 SNPs from the third GWAS model																																Supplementary Table 2 : Values of the SNPs from the second statistical model																Supplementary Table 2 : Values of the SNPs from the second statistical model
SNP	effect_allele	other_allele	beta_VK	beta_T1D	eaf_VK	eaf_T1D	remove	palindromic	ambiguous	se_T1D	pval_T1D	se_VK	pval_VK	R2	F-statistic
rs2108622	T	C	0.16	-0.003022	0.3	0.278	FALSE	FALSE	FALSE	0.015451	0.844934	0.0321813	6.63e-07	0.010752	23.2376
rs2192574	C	T	0.29	-0.035858	0.11	0.138	FALSE	FALSE	FALSE	0.02274	0.114826	0.05794	5.58e-07	0.0164668	35.7954
rs4645543	T	C	0.35	0.008741	0.04	0.059	FALSE	FALSE	FALSE	0.03363	0.794928	0.0802384	1.29e-05	0.009408	20.3053
rs4852146	C	T	0.18	-0.001039	0.33	0.275	FALSE	FALSE	FALSE	0.017123	0.951615	0.0381514	2.38e-06	0.0143273	31.077
rs6862909	T	C	0.94	4.06373	0.01	0.000125	FALSE	FALSE	FALSE	2.61636	0.120376	0.187286	5.19e-07	0.0174953	38.071
rs964184	G	C	0.13	-0.053856	0.15	0.136	FALSE	TRUE	FALSE	0.020608	0.00896584	0.0419603	0.00194722	0.0043095	9.25359

## Sheet: Sup Table 5
Supplementary Table S5: PheWAS table of all VK1 SNP-IVs
SNP	Max P-value	atlas ID	PMID	Year	Domain	Trait	P-value	N	EA	NEA
rs964184	1e-05	70	24097068	2013	Metabolic	Low-density lipoprotein cholesterol	2.01e-26	188577	G	C
		71	24097068	2013	Metabolic	High-density lipoprotein cholesterol	6.09e-48	188577	C	G
		72	24097068	2013	Metabolic	Triglycerides cholesterol	6.55e-224	188577	G	C
		73	24097068	2013	Metabolic	Total cholesterol	2.84e-55	188577	G	C
		109	21378990	2011	Cardiovascular	Coronary artery disease	8.02e-10	86995	G	C
		562	24816252	2014	Metabolic	Lipid::Monoacylglycerol::1-linoleoylglycerol (1-monolinolein)	1.64e-08	2797	G	C
		563	24816252	2014	Metabolic	Lipid::Monoacylglycerol::1-oleoylglycerol (1-monoolein)	1.2e-09	5717	G	C
		657	24816252	2014	Metabolic	::::X-03094	7.95e-15	7804	G	C
		850	27005778	2016	Metabolic	Acetoacetate	6.71e-11	19262	G	C
		852	27005778	2016	Metabolic	Alanine	7e-06	24796	C	G
		855	27005778	2016	Metabolic	ApoB	2.58e-30	20690	G	C
		856	27005778	2016	Metabolic	Ratio of bisLallylic bonds to double bonds in lipids	8.84e-08	13524	C	G
		857	27005778	2016	Metabolic	Ratio of bisLallylic bonds to total fatty acids in lipids	4.73e-06	13171	C	G
		864	27005778	2016	Metabolic	22:6, docosahexaenoic acid (DHA)	6.28e-08	13499	G	C
		865	27005778	2016	Metabolic	Esterified cholesterol	5.51e-06	13497	G	C
		866	27005778	2016	Metabolic	Fatty acid length	9.35e-07	13476	C	G
		867	27005778	2016	Metabolic	OmegaL3 fatty acids	9.29e-10	13544	G	C
		868	27005778	2016	Metabolic	OmegaL6 fatty acids	3.79e-22	13506	G	C
		869	27005778	2016	Metabolic	OmegaL7 and L9 and saturated fatty acids	2.93e-17	13506	G	C
		870	27005778	2016	Metabolic	Free cholesterol	7.71e-06	13497	G	C
		875	27005778	2016	Metabolic	Glycoprotein acetyls, mainly a1Lacid glycoprotein	8.7e-13	19270	G	C
		876	27005778	2016	Metabolic	Total cholesterol in HDL	2.46e-07	21555	C	G
		879	27005778	2016	Metabolic	Total cholesterol in IDL	1.43e-06	19273	G	C
		881	27005778	2016	Metabolic	Total lipids in IDL	2.64e-09	19273	G	C
		882	27005778	2016	Metabolic	Concentration of IDL particles	5.03e-11	19273	G	C
		883	27005778	2016	Metabolic	Phospholipids in IDL	1.46e-10	21559	G	C
		884	27005778	2016	Metabolic	Triglycerides in IDL	7.59e-24	19273	G	C
		886	27005778	2016	Metabolic	Total cholesterol in large HDL	8.07e-09	21558	C	G
		887	27005778	2016	Metabolic	Cholesterol esters in large HDL	5.99e-09	19273	C	G
		888	27005778	2016	Metabolic	Free cholesterol in large HDL	4.84e-09	21559	C	G
		889	27005778	2016	Metabolic	Total lipids in large HDL	4.4e-09	19273	C	G
		890	27005778	2016	Metabolic	Concentration of large HDL particles	1.14e-08	19273	C	G
		891	27005778	2016	Metabolic	Phospholipids in large HDL	1.95e-10	19273	C	G
		892	27005778	2016	Metabolic	Total cholesterol in large LDL	1.06e-08	21552	G	C
		893	27005778	2016	Metabolic	Cholesterol esters in large LDL	1.22e-08	19273	G	C
		895	27005778	2016	Metabolic	Total lipids in large LDL	8.1e-09	19273	G	C
		896	27005778	2016	Metabolic	Concentration of large LDL particles	6.99e-10	19273	G	C
		897	27005778	2016	Metabolic	Phospholipids in large LDL	1.23e-10	21550	G	C
		898	27005778	2016	Metabolic	Total cholesterol in large VLDL	2.7e-51	21235	G	C
		899	27005778	2016	Metabolic	Cholesterol esters in large VLDL	1.53e-49	18960	G	C
		900	27005778	2016	Metabolic	Free cholesterol in large VLDL	5.18e-49	21238	G	C
		901	27005778	2016	Metabolic	Total lipids in large VLDL	2.62e-45	18960	G	C
		902	27005778	2016	Metabolic	Concentration of large VLDL particles	7.79e-49	18960	G	C
		903	27005778	2016	Metabolic	Phospholipids in large VLDL	9.37e-50	21239	G	C
		904	27005778	2016	Metabolic	Triglycerides in large VLDL	6.99e-48	21239	G	C
		905	27005778	2016	Metabolic	18:2, linoleic acid (LA)	1.14e-28	13527	G	C
		907	27005778	2016	Metabolic	Total cholesterol in LDL	7.88e-10	21559	G	C
		908	27005778	2016	Metabolic	LDL diameter	9.99e-07	19273	C	G
		910	27005778	2016	Metabolic	Total cholesterol in medium HDL	3.69e-07	21558	C	G
		911	27005778	2016	Metabolic	Cholesterol esters in medium HDL	1.02e-08	19273	C	G
		916	27005778	2016	Metabolic	Total cholesterol in medium LDL	2.07e-09	21559	G	C
		917	27005778	2016	Metabolic	Cholesterol esters in medium LDL	5.45e-11	19273	G	C
		918	27005778	2016	Metabolic	Total lipids in medium LDL	3.32e-12	19273	G	C
		919	27005778	2016	Metabolic	Concentration of medium LDL particles	2.19e-13	19273	G	C
		920	27005778	2016	Metabolic	Phospholipids in medium LDL	4.09e-14	21558	G	C
		921	27005778	2016	Metabolic	Total cholesterol in medium VLDL	8.67e-62	21551	G	C
		922	27005778	2016	Metabolic	Cholesterol esters in medium VLDL	1.16e-55	19273	G	C
		923	27005778	2016	Metabolic	Free cholesterol in medium VLDL	6.04e-62	21240	G	C
		924	27005778	2016	Metabolic	Total lipids in medium VLDL	1.99e-58	19273	G	C
		925	27005778	2016	Metabolic	Concentration of medium VLDL particles	1.62e-57	19273	G	C
		926	27005778	2016	Metabolic	Phospholipids in medium VLDL	5.01e-62	21240	G	C
		927	27005778	2016	Metabolic	Triglycerides in medium VLDL	2.44e-58	21241	G	C
		928	27005778	2016	Metabolic	MonoLunsaturated fatty acids	8.96e-18	13535	G	C
		929	27005778	2016	Metabolic	Other polyunsaturated fatty acids than 18:2	1.1e-06	13549	G	C
		930	27005778	2016	Metabolic	Phosphatidylcholine and other cholines	7.01e-09	13542	G	C
		935	27005778	2016	Metabolic	Triglycerides in small HDL	1.24e-44	21558	G	C
		936	27005778	2016	Metabolic	Total cholesterol in small LDL	6.69e-14	21556	G	C
		937	27005778	2016	Metabolic	Total lipids in small LDL	1.49e-16	19273	G	C
		938	27005778	2016	Metabolic	Concentration of small LDL particles	1.89e-19	19273	G	C
		939	27005778	2016	Metabolic	Total cholesterol in small VLDL	2.3e-40	21557	G	C
		940	27005778	2016	Metabolic	Free cholesterol in small VLDL	3.07e-53	21559	G	C
		941	27005778	2016	Metabolic	Total lipids in small VLDL	2e-54	19273	G	C
		942	27005778	2016	Metabolic	Concentration of small VLDL particles	1.34e-57	19273	G	C
		943	27005778	2016	Metabolic	Phospholipids in small VLDL	5.16e-55	21551	G	C
		944	27005778	2016	Metabolic	Triglycerides in small VLDL	7.63e-66	21558	G	C
		945	27005778	2016	Metabolic	Serum total cholesterol	1.02e-13	21491	G	C
		946	27005778	2016	Metabolic	Serum total triglycerides	6e-61	21545	G	C
		948	27005778	2016	Metabolic	Total fatty acids	8.2e-21	13505	G	C
		949	27005778	2016	Metabolic	Total phosphoglycerides	3.25e-11	13519	G	C
		952	27005778	2016	Metabolic	Valine	2.57e-07	24900	C	G
		953	27005778	2016	Metabolic	VLDL diameter	4.57e-40	19273	G	C
		960	27005778	2016	Metabolic	Triglycerides in very large HDL	1.07e-27	21536	G	C
		961	27005778	2016	Metabolic	Total lipids in very large VLDL	4.95e-34	19273	G	C
		962	27005778	2016	Metabolic	Concentration of very large VLDL particles	1.16e-35	18960	G	C
		963	27005778	2016	Metabolic	Phospholipids in very large VLDL	1.8e-34	21237	G	C
		964	27005778	2016	Metabolic	Triglycerides in very large VLDL	6.95e-37	21548	G	C
		965	27005778	2016	Metabolic	Total lipids in very small VLDL	6.41e-26	19273	G	C
		966	27005778	2016	Metabolic	Concentration of very small VLDL particles	2.92e-29	19273	G	C
		967	27005778	2016	Metabolic	Phospholipids in very small VLDL	1.79e-13	19273	G	C
		968	27005778	2016	Metabolic	Triglycerides in very small VLDL	9.36e-49	19273	G	C
		969	27005778	2016	Metabolic	Total lipids in chylomicrons and extremely large VLDL	1.03e-26	18960	G	C
		970	27005778	2016	Metabolic	Concentration of chylomicrons and extremely large VLDL particles	2.38e-23	18960	G	C
		971	27005778	2016	Metabolic	Phospholipids in chylomicrons and extremely large VLDL	5.09e-26	21542	G	C
		972	27005778	2016	Metabolic	Triglycerides in chylomicrons and extremely large VLDL	1.77e-27	21540	G	C
		1184	19060906	2009	Metabolic	High-density lipoprotein cholesterol	1.03e-12	19840	NA	NA
		1185	19060906	2009	Metabolic	Low-density lipoprotein cholesterol	1.232e-06	19840	NA	NA
		1186	19060906	2009	Metabolic	Triglycerides cholesterol	3.57e-62	19840	NA	NA
		2009	23505323	2013	Metabolic	Hypertriglyceridemia	4.27e-20	2240	NA	NA
		3190	31427789	2019	Mortality	Number of self-reported non-cancer illnesses	3.2e-06	386581	G	C
		3191	31427789	2019	Activities	Number of treatments/medications taken	2.22e-08	386581	G	C
		3504	31427789	2019	Nutritional	Non-butter spread type details: Flora Pro-Active or Benecol	3.67e-08	201144	G	C
		3554	31427789	2019	Activities	Medication for cholesterol, blood pressure, diabetes, or take exogenous hormones: Cholesterol lowering medication	1.26e-44	207533	G	C
		3557	31427789	2019	Activities	Medication for pain relief, constipation, heartburn: Aspirin	1.253e-06	382089	G	C
		3590	31427789	2019	Activities	Medication for cholesterol, blood pressure or diabetes: Cholesterol lowering medication	5.46e-47	176050	G	C
		3608	31427789	2019	Metabolic	Non-cancer illness code, self-reported: high cholesterol	1.05e-82	289307	G	C
		3613	31427789	2019	Activities	Treatment/medication code: simvastatin	8.52e-25	280443	G	C
		3623	31427789	2019	Activities	Treatment/medication code: atorvastatin	6.17e-27	280443	G	C
		3628	31427789	2019	Environment	Illnesses of father: Heart disease	9.22e-06	355137	G	C
		3638	31427789	2019	Environment	Illnesses of mother: Heart disease	3.65e-07	367939	G	C
		3648	31427789	2019	Environment	Illnesses of siblings: Heart disease	7.33e-07	309116	G	C
		3688	31427789	2019	Metabolic	Diagnoses - secondary ICD10: E78 Disorders of lipoprotein metabolism and other lipidemias	7.12e-30	244890	G	C
		3837	27863252	2016	Immunological	Sum eosinophil basophil count (two-way meta)	1.72e-09	131557	C	G
		3838	27863252	2016	Immunological	Eosinophil count (two-way meta)	1.7e-09	131999	C	G
		3839	27863252	2016	Immunological	Eosinophil percentage of white cells (two-way meta)	5.02e-08	132052	C	G
		3840	27863252	2016	Immunological	Eosinophil percentage of granulocytes (two-way meta)	2.04e-07	131525	C	G
		3845	27863252	2016	Immunological	High light scatter percentage of red cells (two-way meta)	3.87e-12	130538	G	C
		3846	27863252	2016	Immunological	High light scatter reticulocyte count (two-way meta)	1.83e-12	130517	G	C
		3850	27863252	2016	Immunological	Mean corpuscular hemoglobin concentration (two-way meta)	4.53e-15	132586	G	C
		3855	27863252	2016	Immunological	Mean platelet volume (two-way meta)	1.15e-10	127230	G	C
		3858	27863252	2016	Immunological	Neutrophil percentage of granulocytes (two-way meta)	5.9e-07	131660	G	C
		3861	27863252	2016	Immunological	Plateletcrit (two-way meta)	4.35e-08	127033	C	G
		3862	27863252	2016	Immunological	Platelet distribution width (two-way meta)	1.46e-51	127171	G	C
		3863	27863252	2016	Immunological	Platelet count (two-way meta)	8.07e-15	127127	C	G
		3865	27863252	2016	Immunological	Red cell distribution width (two-way meta)	1.07e-14	131520	C	G
		3866	27863252	2016	Immunological	Reticulocyte count (two-way meta)	2.15e-16	130388	G	C
		3867	27863252	2016	Immunological	Reticulocyte fraction of red cells (two-way meta)	1.69e-16	130404	G	C
		3873	27863252	2016	Immunological	Sum eosinophil basophil count (three-way meta)	1.77e-10	171771	C	G
		3874	27863252	2016	Immunological	Eosinophil count (three-way meta)	8.88e-10	172275	C	G
		3875	27863252	2016	Immunological	Eosinophil percentage of white cells (three-way meta)	4.72e-08	172378	C	G
		3876	27863252	2016	Immunological	Eosinophil percentage of granulocytes (three-way meta)	7.11e-08	170536	C	G
		3881	27863252	2016	Immunological	High light scatter percentage of red cells (three-way meta)	2.89e-11	170763	G	C
		3882	27863252	2016	Immunological	High light scatter reticulocyte count (three-way meta)	8.16e-12	170761	G	C
		3886	27863252	2016	Immunological	Mean corpuscular hemoglobin concentration (three-way meta)	6.02e-13	172851	G	C
		3891	27863252	2016	Immunological	Mean platelet volume (three-way meta)	3.51e-11	164454	G	C
		3894	27863252	2016	Immunological	Neutrophil percentage of granulocytes (three-way meta)	6.34e-08	170672	G	C
		3897	27863252	2016	Immunological	Plateletcrit (three-way meta)	3.32e-08	164339	C	G
		3898	27863252	2016	Immunological	Platelet distribution width (three-way meta)	4.11e-47	164433	G	C
		3899	27863252	2016	Immunological	Platelet count (three-way meta)	5.81e-15	166066	C	G
		3901	27863252	2016	Immunological	Red cell distribution width (three-way meta)	3.72e-11	171529	C	G
		3902	27863252	2016	Immunological	Reticulocyte count (three-way meta)	2.09e-13	170641	G	C
		3903	27863252	2016	Immunological	Reticulocyte fraction of red cells (three-way meta)	5.06e-13	170690	G	C
		3918	28334899	2017	Metabolic	High-density lipoprotein cholesterol	1.01e-40	34374	C	G
		3920	28334899	2017	Metabolic	Total cholesterol	3.55e-06	27657	G	C
		3921	28334899	2017	Metabolic	Triglycerides cholesterol	1.81e-96	33566	G	C
		3925	28714975	2017	Cardiovascular	Coronary artery disease (SOFT definition including angina)	4.68e-06	148815	G	C
		4098	29403010	2018	Metabolic	Total cholesterol	5.29e-09	128305	G	C
		4099	29403010	2018	Metabolic	High-density-lipoprotein cholesterol	7.6e-36	70657	C	G
		4101	29403010	2018	Metabolic	Triglyceride	1.17e-224	105597	G	C
		4181	31217584	2019	Metabolic	High cholesterol lipoprotein	2.45e-19	33063	C	G
		4183	31217584	2019	Metabolic	Triglyceride	1.81e-101	33096	G	C
		4184	31217584	2019	Metabolic	Total cholesterol	9.48e-17	33185	G	C
		4218	31015401	2019	Environmental	Antithrombotic agents	1.2e-11	153639	G	C
		4223	31015401	2019	Environmental	Calcium channel blockers	1.6e-10	204378	G	C
		4224	31015401	2019	Environmental	Agents acting on the renin-angiotensin system	2.1e-12	237530	G	C
		4225	31015401	2019	Environmental	HMG CoA reductase inhibitors	3.7e-85	290385	G	C
		4231	31015401	2019	Environmental	Salicylic acid and derivatives	4.9e-08	112010	G	C
rs4645543	1e-05
rs2108622	1e-05	108	26343387	2015	Cardiovascular	Coronary artery disease	3.73e-06	184305	T	C
		501	24816252	2014	Metabolic	Lipid::Fatty acid, dicarboxylate::octadecanedioate	1.2e-08	7300	C	T
		720	24816252	2014	Metabolic	::::X-11538	8.49e-09	7804	C	T
		743	24816252	2014	Metabolic	::::X-11876	5.3e-07	4965	T	C
		799	24816252	2014	Metabolic	::::X-12740	6.632e-06	3731	C	T
		4175	30048462	2018	Skeletal	Heel bone mineral density	2.1e-08	394929	T	C
		4328	30598549	2018	Skeletal	Estimated bone mineral density from heel ultrasounds	2.2e-09	426824	T	C
rs2192574	1e-05
rs4852146	1e-05	1998	17658951	2007	Metabolic	Body Mass Index	1.3e-06	1410	T	C
rs6862071	1e-05

## Sheet: SupTable 6
Supplemental Table S6 : Results of the MR analyses testing associations between VK1 and T1D
Method	N of SNPs	Beta	OR	95%_LL	95%_UL	P-val	Cohran-Q	Cohran-Q p-val	MR-Egger Interecept	MR-Egger intercept p-value	MR-PRESSO global test RSSobs	MR-PRESSO global test p-value	MR-PRESSO distortion coefficient	MR-PRESSO distortion test p-value
1st statistical model
IVW	6	-0.073109	0.9295	0.841524	1.02667	0.149551	8.36396	0.137285
Weighted median	6	-0.0172396	0.982908	0.882984	1.09414	0.752629
Weighted mode	6	-0.0098366	0.990212	0.880878	1.11312	0.875568
MR-Egger	6	-0.0600706	0.941698	0.658631	1.34642	0.758437	8.35215	0.0794976	-0.00309448	0.943665
MR-PRESSO	6	-0.073109	0.9295	0.841524	1.02667	0.209114					11.7681	0.1993	NA	NA
2nd statistical model
IVW	6	-0.0681992	0.934074	0.832052	1.04861	0.247801	9.3424	0.0961621
Weighted median	6	-0.0150677	0.985045	0.884775	1.09668	0.783243
Weighted mode	6	-0.0161492	0.98398	0.884088	1.09516	0.779361
MR-Egger	6	0.0698467	1.07234	0.711508	1.61618	0.755348	8.34621	0.0796882	-0.0296408	0.527596
MR-PRESSO	6	-0.0681992	0.934074	0.832052	1.04861	0.300022					11.7808	0.1853	NA	NA
3rd statistical model
IVW	6	-0.073109	0.934172	0.831187	1.04992	0.253197	9.38697	0.0945896
Weighted median	6	-0.0172396	0.984094	0.881466	1.09867	0.775379
Weighted mode	6	-0.0098366	0.966653	0.885256	1.09166	0.762151
MR-Egger	6	-0.0600706	1.06262	0.723757	1.56013	0.772065	8.37738	0.0786925	-0.0276755	0.525708
MR-PRESSO	6	-0.073109	0.934172	0.831187	1.04992	0.304942					11.6932	0.1969	NA	NA

## Sheet: Sup Table 7
Supplementary Table S7 : Power analysis for the VK1-T1D Two-Sample MR Analysis
MR Power	N (cases/controls)	R2	OR	OR for power at 0.8	F-Statistic
1st analysis
0.2	18 942/520 580	0.0133	0.929	0.821	174.383
2nd analysis
0.17	18 942/520 580	0.0123	0.934	0.842	174.383
3rd analysis
0.16	18 942/520 580	0.0118	0.934	0.81	157.74
R2: % variance explained by exposure SNPs
OR corresponds to the IVW ORs in our MR analyses

## Sheet: Sup Table 8
		Supplementary Table S8: MVMR results for the association between VK1 (first GWAS model) , gut microbiome species and T1D
		Exposure ID	IVW OR	L95	H95	Pr(>|t|)	Fstat
		VK	0.932341	0.84463	1.02916	0.258767	9.24339
		Eubacterium	0.637178	0.202784	2.00211	0.496569	1.51547
		VK	0.952699	0.928823	0.97719	0.0333036	19.8909
		Bacteroidetes	3.79176	2.66612	5.39265	0.00507054	1.13215
		VK	0.954343	0.928848	0.980539	0.0430115	20.0052
		Order.bacteroidales/ Class.bacteroidia	3.81638	2.61788	5.56356	0.0060749	1.11359
		suggestive p-values are highligted in yellow and significant p-values are highlighted in red (after Bonferroni correction)

## Sheet: Sup Table 9
		Supplementary Table S9: MVMR results for the association between VK1 (second GWAS model), gut microbiome species and T1D
		Exposure ID	IVW OR	L95	H95	Pr(>|t|)	Fstat
		VK	0.937374	0.832364	1.05563	0.364261	9.7136
		Eubacterium	0.632557	0.181071	2.20979	0.524827	1.4961
		VK	0.951133	0.921159	0.982082	0.0547032	21.1539
		Bacteroidetes	4.0622	2.71294	6.0825	0.00648782	1.17839
		VK	0.953482	0.921206	0.98689	0.0730976	20.9768
		Order.bacteroidales/ Class.bacteroidia	4.07707	2.63756	6.30224	0.00799093	1.15874
		significant p-values are highligted in red (after Bonferroni correction)

## Sheet: Sup Table 10
		Supplementary Table S10: MVMR results for the association between VK1 (third GWAS model), gut microbiome species and T1D
		Exposure ID	IVW OR	L95	H95	Pr(>|t|)	Fstat
		VK	0.937551	0.831379	1.05728	0.370206	9.29975
		Eubacterium	0.632485	0.180139	2.22071	0.526277	1.49494
		VK	0.950934	0.920536	0.982336	0.0560823	19.2121
		Bacteroidetes	4.07526	2.71392	6.11947	0.00657624	1.18107
		VK	0.953256	0.920664	0.987002	0.0739656	19.0777
		Order.bacteroidales/ Class.bacteroidia	4.09057	2.64322	6.33044	0.00799792	1.16191
		significant p-values are highlighted in red (after Bonferroni correction)
